# Supplementary material for: Management and Outcomes of Non-Missile Penetrating Brain Injury Involving the Anterior Skull Base: A Case Report and Systematic Review
Source: J Clin Med. 2025 Aug 13;14(16):5731. doi: 10.3390/jcm14165731 (PMC12386898; doi:10.3390/jcm14165731)
Supplement: Supplementary file 1 [file jcm-14-05731-s001.zip]

Archive with 1 entries (1 files):
- jcm-3771978-supplementary.pdf
